# Supplementary material for: Subclinical Respiratory Impairment and Quality of Life Among Non-Smoking Adults in Rural Chiang Mai, Thailand
Source: J Clin Med. 2026 Jan 27;15(3):1019. doi: 10.3390/jcm15031019 (PMC12898581; doi:10.3390/jcm15031019)
Supplement: Supplementary file 1 [file jcm-15-01019-s001.zip]

Archive with 1 entries (1 files):
- jcm-4062327-supplementary.xlsx
