# Supplementary material for: Subclinical Respiratory Impairment and Quality of Life Among Non-Smoking Adults in Rural Chiang Mai, Thailand
Source: J Clin Med. 2026 Jan 27;15(3):1019. doi: 10.3390/jcm15031019 (PMC12898581; doi:10.3390/jcm15031019)
Supplement: Supplementary file 1 [file jcm-15-01019-s001.zip › jcm-4062327-supplementary.xlsx]

## Sheet: Table S1
Table S1. Demographic and Health Characteristics of Participants by Lung Function Category.
		Fixed_impaired			LLN_impaired
Variable	Total	Normal Lung Function	Lung Impairment	p-value	Normal Lung Function	Lung Impairment	p-value
	(n = 244)	(n =207)	(n = 37)		(n =205)	(n = 39)
Age (years), median (IQR)	53(45.25-59)	53(46-59)	53(43-60)	0.687	53(46-59)	53(43-60)	0.803
Sex
•Female, n (%)	190 (77.9)	162 (78.3)	28 (75.7)	0.727	161 (78.5)	29 (74.4)	0.565
•Male, n (%)	54 (22.1)	45 (21.7)	9 (24.3)		44 (21.5)	10 (25.6)
BMI (kg/m²), median (IQR)	25.3(23.025-28.325)	25.2(23-28)	25.8(22.95-29.85)	0.65	25.3(23.1-28.05)	25.7(22.7-29.3)	0.894
Farmers				0.673			0.727
•Yes, n (%)	144 (59.0)	121 (58.5)	23 (62.2)		120 (58.5)	24 (61.5)
•No, n (%)	100 (41.0)	86 (41.5)	14 (37.8)		85 (41.5)	15 (38.5)
Living near potential air pol-lution sources				0.215			0.095
•Yes, n (%)	154 (63.1)	134 (64.7)	20 (54.1)		134 (65.4)	20 (51.3)
•No, n (%)	90 (36.9)	73 (35.3)	17 (45.9)		71 (34.6)	19 (48.7)
WHOQOL-BREF Scores.
Physical health	57.14 (53.57–64.29)	57.14 (53.57–64.29)	60.71 (53.57–64.29)	0.532	57.14 (53.57–64.29)	60.71 (53.57–64.29)	0.276
Psychological health	58.33 (54.17–66.67)	58.33 (54.17–66.67)	58.33 (50.00–66.67)	0.436	58.33 (54.17–66.67)	58.33 (50.00–66.67)	0.355
Social health	58.33 (50.00–75.00)	58.33 (50.00–75.00)	58.33 (50.00–75.00)	0.745	58.33 (50.00–75.00)	58.33 (50.00–75.00)	0.766
Environmental health	62.50 (56.25–71.88)	62.50 (56.25–68.75)	65.63 (56.25–75.00)	0.326	62.50 (56.25–68.75)	62.50 (56.25–75.00)	0.666
Abbreviations: IQR, interquartile range; BMI, body mass index; p-values were calculated using the Mann–Whitney U test for continuous variables and the Chi-square test for categorical variables. Statistical significance was considered at *p < 0.05

## Sheet: Table S2
Table S2. Associations of Participant Characteristics with Spirometry and WHOQOL-BREF Scores.
Variable	Category	N	Spirometry Results Median (IQR)			BREFF–26 Domain Score Median (IQR)
			FEV1% Predicted	FVC% Predicted	FEV1 Ratio	Physical	Psychological	Social	Environmental
Gender	Male	54	97.49 (91.97–106.48)	96.43 (85.17–101.19)	0.84 (0.81–0.88)	57.14 (52.68–60.71)	62.50 (54.17–70.83)	66.67 (56.25–75.00)	65.63 (59.38–75.00)
	Female	190	98.54 (89.39–106.42)	97.47 (88.90–106.42)	0.86 (0.82–0.89)	60.71 (53.57–64.29)	58.33 (50.00–66.67)	58.33 (50.00–75.00)	62.50 (56.25–68.75)
	p-value		0.977	0.169	0.215	0.204	0.107	0.22	0.056
Age (Years)	≤50	101	98.15 (89.62–104.92)	96.76 (89.88–101.67)	0.86 (0.83–0.89)	57.14 (50.00–60.71)	58.33 (50.00–66.67)	58.33 (50.00–75.00)	62.50 (54.69–71.88)
	>50	143	98.53 (90.79–107.67)	97.70 (88.31–106.42)	0.84 (0.81–0.88)	60.71 (53.57–64.29)	62.50 (54.17–66.67)	66.67 (50.00–75.00)	65.63 (56.25–68.75)
	p-value		0.317	0.293	0.075	0.005**	0.001**	0.087	0.882
BMI(Kg/m2)	Normal	58	98.50 (90.89–106.72)	96.86 (88.06–106.55)	0.86 (0.81–0.89)	60.71 (53.57–64.29)	62.50 (54.17–70.83)	66.67 (50.00–75.00)	65.63 (59.38–75.00)
	Overweight	53	97.30 (92.99–102.39)	97.50 (90.88–103.16)	0.85 (0.80–0.88)	60.71 (53.57–60.71)	58.33 (52.08–66.67)	58.33 (50.00–75.00)	62.50 (59.38–71.88)
	Obese	133	98.74 (88.49–107.64)	97.13 (88.39–105.42)	0.85 (0.82–0.89)	57.14 (50.00–64.29)	58.33 (52.08–66.67)	58.33 (50.00–75.00)	62.50 (53.13–68.75)
	p-value		0.84	0.969	0.769	0.219	0.319	0.435	0.033*
Marital status	Single	41	99.82 (94.98–108.63)	99.50 (92.31–105.28)	0.85 (0.81–0.88)	60.71 (53.57–64.29)	62.50 (54.17–66.67)	66.67 (58.33–75.00)	65.63 (59.38–73.44)
	Married	170	98.59 (88.83–106.24)	97.13 (88.06–105.01)	0.86 (0.81–0.89)	57.14 (52.68–64.29)	58.33 (54.17–66.67)	58.33 (50.00–75.00)	62.50 (56.25–69.53)
	Widowed/divorced	33	95.64 (89.07–104.37)	95.10 (87.92–106.48)	0.85 (0.82–0.87)	60.71 (55.36–64.29)	58.33 (50.00–70.83)	58.33 (50.00–75.00)	65.63 (56.25–68.75)
	p-value		0.313	0.3	0.633	0.291	0.356	0.037*	0.258
Occupation	Farmer	144	98.72 (90.84–107.38)	97.41 (88.38–105.72)	0.86 (0.82–0.89)	57.14 (53.57–63.39)	58.33 (50.00–66.67)	58.33 (50.00–75.00)	62.50 (53.13–68.75)
	Non-Farmer	100	96.79 (89.05–104.72)	97.24 (89.20–104.27)	0.85 (0.81–0.88)	60.71 (53.57–64.29)	62.50 (54.17–66.67)	66.67 (58.33–75.00)	65.63 (59.38–71.88)
	p-value		0.207	0.733	0.154	0.062	0.051	0.007**	0.02*
Living near potential air pol-lution sources	No	90	96.54 (86.78–106.60)	96.19 (86.72–104.69)	0.85 (0.82–0.89)	60.71 (53.57–64.29)	62.50 (54.17–66.67)	66.67 (50.00–75.00)	62.50 (56.25–68.75)
	Yes	154	98.66 (91.37–106.24)	97.58 (90.32–105.46)	0.85 (0.81–0.88)	57.14 (53.57–60.71)	58.33 (53.13–66.67)	58.33 (50.00–75.00)	65.63 (56.25–71.88)
	p-value		0.152	0.094	0.578	0.145	0.079	0.376	0.231
Abbreviations: BMI, Body mass index; FEV1, forced expiratory volume in one second; FVC, forced vital capacity; FEV1 ratio, ratio of FEV1 divided by FVC. Mann Whitney U test and Kruskal Wallis test were used to check the significance. Statistical significance was considered at *p-value < 0.05 and **p < 0.01.

## Sheet: Table S3
Table S3. Multiple Logistic Regression Analysis of Factors Associated with Lung Function Impairment.
Fixed_impaired
Variable	Odds Ratio (OR)	95% CI (Lower–Upper)	p–value
Gender (male)	1.157	0.509,2.628	0.727
Age >50 (vs. ≤50)	1.191	0.580,2.446	0.634
BMI category	0.983	0.646,1.497	0.936
Marital status	1.264	0.667, 2.393	2.393
Farmer (vs. non-farmer)	0.856	0.417,1.759	0.673
Living near pollution source	0.641	0.316,1.299	0.641
LLN_impaired
Variable	Odds Ratio (OR)	95% CI (Lower–Upper)	p–value
Gender (male)	1.262	0.571,2.787	0.565
Age >50 (vs. ≤50)	1.018	0.508,2.042	0.959
BMI category	0.878	0.586,1.317	0.53
Marital status	1.138	0.610,2.123	0.685
Farmer (vs. non-farmer)	0.882	0.437,1.781	0.727
Living near potential air pol-lution sources	0.558	0.280,1.113	0.098
Abbreviations: CI, confidence interval); * p<0.05, by logistic regression analysis.

## Sheet: Table S4
Table S4. Linear Regression Between Participant Characteristics and WHOQOL-BREF Domain Scores
Univariate
Variable	Physical Health	Psychological	Social Relationships	Environmental
	β (95% CI)	β (95% CI)	β (95% CI)	β (95% CI)
Gender
1 = male	-1.46 (-3.95, 1.03)	2.08 (-1.25, 5.41)	1.94 (-2.65, 6.53)	3.17 (-0.56, 6.91)
p-value	0.250	0.220	0.406	0.095
Age >50 years
1 = Yes	2.91 (0.84, 4.98)*	4.69 (1.94, 7.44)*	3.75 (-0.10, 7.60)	0.35 (-2.81, 3.52)
p-value	0.006	0.001	0.056	0.827
BMI
1 = Overweight
2 = Obese	-1.22 (-2.46, 0.02)	-1.33 (-2.99, 0.34)	-1.82 (-4.10, 0.48)	-2.96 (-4.80, -1.12)*
p-value	0.053	0.117	0.120	0.002
Marital Status
1 = Married
2 = Widowed	-0.03 (-1.91, 1.85)	-0.80 (-3.32, 1.72)	-3.69 (-7.13, -0.25)*	-2.12 (-4.94, 0.71)
p-value	0.976	0.532	0.036	0.141
Agricultural Worker
1 = Yes	1.82 (-0.27, 3.91)	2.81 (0.01, 5.60)*	5.35 (1.53, 9.17)*	3.63 (0.50, 6.76)*
p-value	0.088	0.049	0.006	0.024
Living near potential air pol-lution sources
1 = Yes	-1.58 (-3.71, 0.56)	-2.81 (-5.66, 0.04)	-1.37 (-5.32, 2.59)	0.51 (-2.73, 3.74)
p-value	0.147	0.053	0.497	0.759
Multivariate
Variable	Physical Health	Psychological	Social Relationships	Environmental
	β (95% CI)	β (95% CI)	β (95% CI)	β (95% CI)
Gender
1 = male	-0.92 (-3.52, 1.68)	3.51 (0.10, 6.92)	3.08 (-1.65, 7.81)	3.46 (-0.41, 7.32)
p-value	0.487	0.044	0.201	0.079
Age >50 years
1 = Yes	2.69 (0.55, 4.84)	4.84 (2.02, 7.66)	4.74 (0.82, 8.65)	0.66 (-2.54, 3.85)
p-value	0.014	0.001	0.018	0.686
BMI
1 = Overweight
2 = Obese	-1.11 (-2.35, 0.13)	-0.83 (-2.46, 0.80)	-1.54 (-3.81, 0.72)	-2.91 (-4.76, -1.06)
p-value	0.08	0.316	0.181	0.002
Marital Status
1 = Married
2 = Widowed	-0.49 (-2.42, 1.44)	-0.91 (-3.44, 1.62)	-3.75 (-7.26, -0.24)	-1.65 (-4.52, 1.22)
p-value	0.617	0.478	0.037	0.258
Agricultural Worker
1 = Yes	1.86 (-0.30, 4.01)	3.83 (1.01, 6.65)	6.00 (2.08, 9.91)	4.44 (1.24, 7.64)
p-value	0.091	0.008	0.003	0.007
Lives Near Pollution
1 = Yes	-1.02 (-3.16, 1.13)	-2.35 (-5.16, 0.46)	-0.71 (-4.61, 3.19)	0.51 (-2.73, 3.74)
p-value	0.351	0.101	0.72	0.73
Abbreviations: CI, confidence interval; BMI, body mass index. p-values were calculated using univariate linear regression. Ref = 0 indicates the reference category for dummy-coded variables. Statistical significance was considered at p < 0.05* and p < 0.01** and ¶ Indicates variables that remained significant in multivariable linear regression.

## Sheet: Table S5
Table S5 Spearman’s rank correlation between spirometry parameters and WHOQOL-BREF domain scores (N = 244)
Variable	FEV1% predicted	FVC% predicted	FEV1/FVC	Physical health	Psychological health	Social relationships	Environmental health
FEV1% predicted	1	0.83**	0.17**	−0.03	−0.00	0.01	−0.03
FVC% predicted	0.83**	1	−0.28**	−0.02	−0.04	0.03	−0.05
FEV1/FVC	0.17**	−0.28**	1	0.01	−0.04	−0.09	−0.02
Physical health	−0.03	−0.02	0.01	1	0.47**	0.53**	0.53**
Psychological health	−0.00	−0.04	−0.04	0.47**	1	0.46**	0.55**
Social relationships	0.01	0.03	−0.09	0.53**	0.46**	1	0.55**
Environmental health	−0.03	−0.05	−0.02	0.53**	0.55**	0.55**	1
Values are Spearman’s rank correlation coefficients (ρ).
p < 0.01 (two-tailed).
